# Supplementary material for: Temporin-GHaK Exhibits Antineoplastic Activity against Human Lung Adenocarcinoma by Inhibiting the Wnt Signaling Pathway through miRNA-4516
Source: Molecules. 2024 Jun 12;29(12):2797. doi: 10.3390/molecules29122797 (PMC11206823; doi:10.3390/molecules29122797)
Supplement: Supplementary file 1 [file molecules-29-02797-s001.zip]

Archive with 1 entries (1 files):
- molecules-3052982-supplementary.pdf
